# Supplementary material for: 1-MNA Ameliorates High Fat Diet-Induced Heart Injury by Upregulating Nrf2 Expression and Inhibiting NF-κB in vivo and in vitro
Source: Front Cardiovasc Med. 2021 Oct 12;8:721814. doi: 10.3389/fcvm.2021.721814 (PMC8545986; doi:10.3389/fcvm.2021.721814)
Supplement: Supplementary file 1 [file Table_1.XLSX]

## Sheet: Sheet1
Primer sequences for H9C2
Primer	LEFT PRIMER	RIGHT PRIMER
NNMT	5‘-ACCCCTCCCAGCTTTAGAAC-3’	5‘-GTGGGGTAAGGAAAGGAGCT-3’
NRF2	5‘-TCTTACGCATTCCCCAACCT-3’	5‘-CGACCCGCTTAATGACAAGG-3’
NQO-1	5‘-GAAGAGACTCCCTGGCAGTT-3’	5‘-AGTGTATTGGCGGAGGTTGA-3’
HO-1	5‘-GACCCAAATCTCCTGACCCA-3’	5‘-CTGGCAGGAAACAGGGTCTA-3’
GCLC	5‘-TGGGCTCCTGTCATGTGATT-3’	5‘-TGGCTGTTCTCTAAGGGTGG-3’
TNF-α	5‘-ACACACGAGACGCTGAAGTA-3’	5‘-GGAACAGTCTGGGAAGCTCT-3’
IL-1β	5‘-AGATCCCATGTTCTTGCCCA-3’	5‘-TAGCAGGTCGTCATCATCCC-3’
IL-6	5‘-AAGCCTTCCTGTTAGTCCCC-3’	5‘-TTTGCTGTTCTGTCTGCCAC-3’
TGF-β	5‘-CTGGGTGGTTGGGAGAGAAT-3’	5‘-TCCCTGTCTGTCTTGGTCAC-3’
β-actin	5‘-AGTGCTGTGGGTGTAGGTAC-3’	5‘-GCAAAGAGGGCAAGAACACA-3’
Primer sequences for C57/BL6 mouse
NRF2	5‘-CTTTAGTCAGCGACAGAAGGAC-3’	5‘-AGGCATCTTGTTTGGGAATGTG-3’
NQO-1	5‘-AGGATGGGAGGTACTCGAATC-3’	5‘-TGCTAGAGATGACTCGGAAGG-3’
HO-1	5‘-AGGTACACATCCAAGCCGAGA-3’	5‘-CATCACCAGCTTAAAGCCTTCT-3’
IL-1β	5‘-GAAATGCCACCTTTTGACAGTG-3’	5‘-TGGATGCTCTCATCAGGACAG-3’
IL-6	5‘-TAGTCCTTCCTACCCCAATTTCC-3’	5‘-TTGGTCCTTAGCCACTCCTTC-3’
TNF-α	5‘-CCTGTAGCCCACGTCGTAG-3’	5‘-GGGAGTAGACAAGGTACAACCC-3’
α-MyHC	5‘-TGCACTACGGAAACATGAAGTT-3’	5‘-CGATGGAATAGTACACTTGCTGT-3’
BNP	5‘-GAGGTCACTCCTATCCTCTGG-3’	5‘-GCCATTTCCTCCGACTTTTCTC-3’
TGF-β	5‘-CTTCAATACGTCAGACATTCGGG-3’	5‘-GTAACGCCAGGAATTGTTGCTA-3’
MMP9	5‘-CTGGACAGCCAGACACTAAAG-3’	5‘-CTCGCGGCAAGTCTTCAGAG-3’
CTGF	5‘-GGGCCTCTTCTGCGATTTC-3’	5‘-ATCCAGGCAAGTGCATTGGTA-3’
COL-1	5‘-GCTCCTCTTAGGGGCCACT-3’	5‘-CCACGTCTCACCATTGGGG-3’
β-actin	5‘-GGCTGTATTCCCCTCCATCG-3’	5‘-CCAGTTGGTAACAATGCCATGT-3’
